# Supplementary material for: Initial trail selection in mantrailing dogs under double-blind field conditions: a statistical evaluation of scent discrimination performance
Source: Forensic Sci Int Synerg. 2026 May 4;12:100682. doi: 10.1016/j.fsisyn.2026.100682 (PMC13158615; doi:10.1016/j.fsisyn.2026.100682)
Supplement: Multimedia component 1 [file mmc1.xlsx]

## Sheet: S1 - Supplements Handler
	Table S1. Detailed characteristics of handlers included in the study
	Handler ID	Sex	Age (years)	Years of MT experience	MT units per month	Training institution	MT qualification	Training context	Certification status	Operational experience	No. of trials
	T-1a	F	50-60	13	8	SAR	SAR unit trainer	operational	certificated	present	1 + 1
	T-1b	F	50-60	13	8	SAR	SAR unit trainer	operational	certificated	present	1 + 2
	T-2	F	50-60	3	1	canine training school	No formal qualification	hobby	not certified	none	1 + 1
	T-3a	F	50-60	12	3	canine training school	No formal qualification	hobby	not certified	none	1 + 1
	T-3b	F	50-60	12	3	canine training school	No formal qualification	hobby	not certified	none	1 + 1
	T-4	F	50-60	3.5	1-3	canine sport association	No formal qualification	sport	certificated	none	1 + 1
	T-5	F	50-60	2.5	1-4	canine sport association	No formal qualification	sport	certificated	none	1 + 3
	T-6	F	60-70	3	3	canine training school	No formal qualification	hobby	not certified	none	1 + 1
	T-7	M	50-60	13	12	SAR	No formal qualification	operational	certificated	none	(2) + 2
	T-8	M	10 bis 20	2	4	canine training school	No formal qualification	hobby	not certified	none	1 + 2
	T-9	F	40-50	12	4	SAR + canine training school	SAR unit trainer	(operational)	certificated	present	1 + 1
	T-10a	F	30-40	14	2	canine training school	§11-licensed trainer	hobby	certificated	none	1 + 1
	T-10b	F	30-40	14	2-3	canine training school	§11-licensed trainer	hobby	certificated	none	1 + 2
	T-11a	F	40-50	9	6-11	SAR	SAR unit trainer	operational	certificated	present	1 + 1
	T-11b	F	40-50	9	6-11	SAR	SAR unit trainer	operational	not certified	none	1 + 1
	T-12	F	40-50	7	2	canine training school	No formal qualification	hobby	not certified	none	1 + 1
	T-13	F	50-60	7	2	canine training school	No formal qualification	hobby	not certified	none	1 + 1
	T-14	F	40-50	13 + interruption	< 2	canine training school	No formal qualification	hobby	certificated	none	1 + 1
	T-15	F	40-50	10	8	SAR	SAR unit trainer	operational	certificated	none	1 + 1
	T-16	F	60-70	1.5	8	SAR	No formal qualification	operational	not certified	none	1 + 3
	T-17	F	30-40	1.5	6	SAR	No formal qualification	operational	not certified	none	1 + 1
	T-18a	F	40-50	4	8	SAR	SAR unit trainer in training	operational	certificated	none	1 + 1
	T-18b	F	40-50	4	12-16	SAR	SAR unit trainer in training	operational	certificated	none	1 + 1
	T-19	F	40-50	10	8-10	SAR	§11-licensed trainer	operational	not certified	none	1 + 2
	T-20	F	20-30	5	8	SAR	SAR unit trainer	operational	certificated	none	1 + 1
	T-21a	M	40-50	13	2-3	canine training school	§11-licensed trainer	hobby	certificated	none	1 + 1
	T-21b	M	40-50	13	2-3	canine training school	§11-licensed trainer	hobby	certificated	none	1 + 1
	T-22	F	40-50	7	8-10	canine training school	§11-licensed trainer	hobby	not certified	none	1 + 1
	T-23	F	30-40	2	8	canine training school	No formal qualification	hobby	certificated	none	1 + 2
	T-24	F	30-40	7	2-3	SAR	No formal qualification	operational	certificated	none	1 + 1
	T-25	M	30-40	8	2-3	SAR	No formal qualification	operational	certificated	present	1 + 1
	T-26	F	40-50	5	4-5	canine training school	No formal qualification	hobby	not certified	none	1 + 1
	T-27a	F	50-60	7	5-6	canine training association	No formal qualification	hobby	not certified	none	1 + 1
	T-27b	F	50-60	7	5-6	canine training association	No formal qualification	hobby	not certified	none	1 + 2
	T-28	F	50-60	14	6	SAR + canine training school	§11-licensed trainer	operational	certificated	none	1 + 3
	T-29	F	50-60	2.5	4	canine training school	No formal qualification	hobby	not certified	none	1 + 1
	T-30	M	50-60	15	6	SAR	SAR unit trainer + assessor	operational	certificated	none	1 + 1
	T-31	F	50-60	11	8	SAR	No formal qualification	operational	not certified	none	1 + 1
	T-32	F	30-40	4	4	canine training school	No formal qualification	hobby	not certified	none	1 + 1
	T-33	M	50-60	8	4	canine training school	No formal qualification	hobby	not certified	none	1 + 1
	T-34a	F	50-60	7	2-3	canine training school	No formal qualification	hobby	not certified	none	1 + 1
	T-34b	F	50-60	7	2-3	canine training school	No formal qualification	hobby	not certified	none	1 + 3
	T-35	F	50-60	7	3-6	SAR + canine training school	No formal qualification	(operational)	certificated	present	1 + 1
	T-36	M	50-60	1.5	8	canine training school	§11-licensed trainer	hobby	not certified	none	1 + 1
	T-37	F	50-60	4	8	SAR	SAR unit trainer	operational	certificated	present	1 + 3
	T-38	F	40-50	5	8-10	SAR	No formal qualification	operational	not certified	none	1 + 1
	T-39	F	60-70	10	16	canine training association	No formal qualification	hobby	not certified	none	1 + 1
	T-40	F	50-60	6	4	canine training school	No formal qualification	hobby	certificated	none	1 + 1
	T-41	F	40-50	9	2	canine training school	No formal qualification	hobby	not certified	none	1 + 1
	T-42	F	50-60	9	4	canine sport association	No formal qualification	sport	certificated	none	1 + 2
	T-43	F	40-50	15	4	canine sport association	Club-certified trainer	sport	certificated	none	1 + 1
	T-44	F	50-60	8	4	canine sport association	Club-certified trainer	sport	certificated	none	1 + 1
	T-45	F	50-60	12	8-12	SAR	No formal qualification	operational	certificated	none	1 + 2
	T-46	F	50-60	25	8-10	SAR + canine training school	§11-licensed trainer	operational	certificated	none	1 + 2
	T-47a	F	50-60	18	4	SAR + canine training school	§11-licensed trainer + assessor	operational	certificated	present	(2) + 1
	T-47b	F	50-60	18	4	SAR + canine training school	§11-licensed trainer	operational	certificated	present	1 + 1
	T-48	M	50-60	6	8	SAR + canine training school	§11-licensed trainer	operational	certificated	present	1 + 2
	T-49	F	40-50	6	8	SAR + canine training school	§11-licensed trainer	operational	certificated	present	1 + 2
	T-50	M	60-70	3.5	6	SAR + canine training school	No formal qualification	operational	certificated	none	1 + 1
	T-51	F	50-60	7	8	canine training school	§11-licensed trainer	hobby	certificated	none	1 + 1
	T-52	F	50-60	18	8	SAR	SAR unit trainer	operational	not certified	none	1 + 2
	T-53a	F	60-70	13	8	canine training school	No formal qualification	hobby	certificated	none	1 + 1
	T-53b	F	60-70	13	8	canine training school	No formal qualification	hobby	certificated	none	1 + 2
	T-54a	F	30-40	3	2-4	SAR + canine training school	SAR unit trainer + assessor	hobby	certificated	none	1 + 1
	T-54b	F	30-40	3	4-6	SAR + canine training school	SAR unit trainer + assessor	(operational)	certificated	none	1 + 1
	T-55	F	50-60	17	4	SAR + canine training school	§11-licensed trainer	operational	certificated	present	1 + 2
	T-56	F	50-60	2	6-8	SAR + canine training school	No formal qualification	operational	not certified	none	1 + 1
	T-57	F	30-40	4	6-8	SAR	SAR unit trainer	operational	certificated	none	1 + 1
	T-58	M	60-70	3	2-4	canine training school	§11-licensed trainer in training	hobby	not certified	none	1 + 1
	T-59	F	40-50	1	2	canine training school	No formal qualification	hobby	not certified	none	1 + 1
													Legende:
													(f) female; (m) male
													(n) neutered (including chemical neutering); (i) intact
													(m) mixed breed; (p) purebred
													(o) operational (SAR, including animal search); (h) hobby; (s) sport
													(c) certified (including partially certified); (n) not certified
													(p) operational experience present; (n) none
													No. of trials: 1 + 1 = single-trail task + trail discrimination task (1 trial) 1 + 2 = single-trail task + trail discrimination task (2 trials; one retest) 1 + 3 = single-trail task + trail discrimination task (3 trials; two retests). Trial categories are cumulative rather than mutually exclusive; thus, teams completing three trials (1 + 3) also completed the two-trial condition (1 + 2).

## Sheet: S2 - Supplements Dog
	Table S2. Detailed characteristics of dogs included in the study
	Dog ID	Sex	Neuter status	Age (years)	Breed / Mix	Years of MT experience	Training context	Certification status	Operational experience	No. of trials
	T-1a	F	neutered	9	Swiss Hound	8.5	operational	certificated	present	1 + 1
	T-1b	M	neutered	5	Lucerne Hound	4.5	operational	certificated	present	1 + 2
	T-2	F	neutered	9	Mix - Australian Shepherd × Husky	3	hobby	not certified	none	1 + 1
	T-3a	F	intact	5	Chesapeake Bay Retriever	4	hobby	not certified	none	1 + 1
	T-3b	F	intact	2	Chesapeake Bay Retriever	2	hobby	not certified	none	1 + 1
	T-4	M	intact	7.5	Chesapeake Bay Retriever	3.5	sport	certificated	none	1 + 1
	T-5	F	intact	7	Labrador Retriever	2.5	sport	certificated	none	1 + 3
	T-6	M	neutered	4	Lagotto Romagnolo	3	hobby	not certified	none	1 + 1
	T-7	M	neutered	4	Greek Harehound	3.5	operational	certificated	none	(2) + 2
	T-8	M	neutered	6	Mix - Warren Hound	6	hobby	not certified	none	1 + 2
	T-9	F	neutered	13	Mix - Parson Russell Terrier × Beagle	12	(operational)	certificated	present	1 + 1
	T-10a	F	intact	3	Coonhound	2.5	hobby	certificated	none	1 + 1
	T-10b	F	intact	3	Black Forest Scent Hound	2	hobby	certificated	none	1 + 2
	T-11a	F	neutered	9	Mix - Münsterländer	8	operational	certificated	present	1 + 1
	T-11b	M	intact	3.5	Jura Hound	2.5	operational	not certified	none	1 + 1
	T-12	F	intact	9	Mix - German Wirehaired Pointer	7	hobby	not certified	none	1 + 1
	T-13	M	neutered	11	Mix - Jack Russell Terrier × French Bulldog	7	hobby	not certified	none	1 + 1
	T-14	F	intact	10	Miniature American Shepherd	7	hobby	certificated	none	1 + 1
	T-15	F	neutered	3	Mix - German Shorthaired	2	operational	certificated	none	1 + 1
	T-16	M	neutered	4	Mix - Scenthound	1.5	operational	not certified	none	1 + 3
	T-17	M	intact	2	Small Swiss Hound	1.5	operational	not certified	none	1 + 1
	T-18a	M	neutered	10	Brittany Spaniel	4	operational	certificated	none	1 + 1
	T-18b	M	intact	3	English Springer Spaniel	3	operational	certificated	none	1 + 1
	T-19	M	neutered	4	Labrador Retriever	3.5	operational	not certified	none	1 + 2
	T-20	F	neutered	6	Bearded Collie	3.5	operational	certificated	none	1 + 1
	T-21a	M	neutered	3	Coonhound	3	hobby	certificated	none	1 + 1
	T-21b	F	neutered	13	Mix - Münsterländer	12	hobby	certificated	none	1 + 1
	T-22	M	neutered	4	Magyar Vizsla	4	hobby	not certified	none	1 + 1
	T-23	M	intact	3	German Shepherd	2	hobby	certificated	none	1 + 2
	T-24	M	intact	5	Mudi	5	operational	certificated	none	1 + 1
	T-25	F	neutered	9	Wirehaired Dachshund	8	operational	certificated	present	1 + 1
	T-26	M	neutered	10	Greek Harehound	5	hobby	not certified	none	1 + 1
	T-27a	F	neutered	9	Weimeraner	7.5	hobby	not certified	none	1 + 1
	T-27b	M	neutered	8	Weimeraner	7	hobby	not certified	none	1 + 2
	T-28	M	intact	10.5	Mix - Magyar Vizsla	10	operational	certificated	none	1 + 3
	T-29	F	neutered	4	Border Collie	2.5	hobby	not certified	none	1 + 1
	T-30	F	neutered	5	Bracco Italiano	5	operational	certificated	none	1 + 1
	T-31	F	neutered	2.5	Hanoverian Scent Hound	2	operational	not certified	none	1 + 1
	T-32	M	intact	4	Mix - Husky x Basenji	4	hobby	not certified	none	1 + 1
	T-33	F	intact	10	Australian Shepherd	8	hobby	not certified	none	1 + 1
	T-34a	F	neutered	11	Rottweiler	7	hobby	not certified	none	1 + 1
	T-34b	M	intact	5	Rottweiler	4	hobby	not certified	none	1 + 3
	T-35	F	neutered	8	Weimeraner	6	(operational)	certificated	present	1 + 1
	T-36	M	neutered	4	Mix - Scenthound	1.5	hobby	not certified	none	1 + 1
	T-37	F	neutered	9	Labrador Retriever	4	operational	certificated	present	1 + 3
	T-38	F	intact	6	Mix - Brittany Spaniel x German Hunting Terrier	5	operational	not certified	none	1 + 1
	T-39	F	intact	8	Belgian Malinois	7	hobby	not certified	none	1 + 1
	T-40	M	intact	6	Miniature Pinscher	5	hobby	certificated	none	1 + 1
	T-41	F	neutered	9	Mix - Bardino x Shepherd	8	hobby	not certified	none	1 + 1
	T-42	M	chemically neutered	7	Briard	5	sport	certificated	none	1 + 2
	T-43	M	chemically neutered	3	Briard	2.5	sport	certificated	none	1 + 1
	T-44	F	neutered	10	Gordon Setter	7	sport	certificated	none	1 + 1
	T-45	M	intact	5	German Shepherd	5	operational	certificated	none	1 + 2
	T-46	M	neutered	5	Mix - Labrador Retriever	5	operational	certificated	none	1 + 2
	T-47a	M	intact	8	Mix - Belgian Malinois x Bavarian Mountain Hound	7.5	operational	certificated	present	(2) + 1
	T-47b	M	intact	4	Mix - Jura Hound x Italian Hound	3.5	operational	certificated	present	1 + 1
	T-48	M	neutered	8	Rhodesian Ridgeback	6	operational	certificated	present	1 + 2
	T-49	F	intact	4.5	Mix - Belgian Malinois Cross	4.5	operational	certificated	present	1 + 2
	T-50	M	intact	4	Small Münsterländer	3.5	operational	certificated	none	1 + 1
	T-51	M	neutered	7.5	Mix - German Shepherd	7	hobby	certificated	none	1 + 1
	T-52	F	neutered	8	Hungarian Wirehaired Vizsla	7	operational	not certified	none	1 + 2
	T-53a	F	intact	6.5	Magyar Vizsla	4	hobby	certificated	none	1 + 1
	T-53b	F	intact	3.5	Magyar Vizsla	3	hobby	certificated	none	1 + 2
	T-54a	M	neutered	3.5	Fila de São Miguel	3	hobby	certificated	none	1 + 1
	T-54b	F	neutered	5	Cane Corso	3	(operational)	certificated	none	1 + 1
	T-55	M	neutered	8	Mix - Belgian Malinois x Bavarian Mountain Hound	8	operational	certificated	present	1 + 2
	T-56	F	intact	3	Mix - German Shepherd	2	operational	not certified	none	1 + 1
	T-57	F	neutered	9	German Shepherd	4	operational	certificated	none	1 + 1
	T-58	F	intact	4	Beauceron	3	hobby	not certified	none	1 + 1
	T-59	M	neutered	4	Mix - Puggle	1	hobby	not certified	none	1 + 1
												Legende:
												(f) female; (m) male
												(n) neutered (including chemical neutering); (i) intact
												(m) mixed breed; (p) purebred
												(o) operational (SAR, including animal search); (h) hobby; (s) sport
												(c) certified (including partially certified); (n) not certified
												(p) operational experience present; (n) none
												No. of trials: 1 + 1 = single-trail task + trail discrimination task (1 trial) 1 + 2 = single-trail task + trail discrimination task (2 trials; one retest) 1 + 3 = single-trail task + trail discrimination task (3 trials; two retests). Trial categories are cumulative rather than mutually exclusive; thus, teams completing three trials (1 + 3) also completed the two-trial condition (1 + 2).
